# Supplementary material for: Base-Labile Safety-Catch Linker: Synthesis and Applications in Solid-Phase Peptide Synthesis
Source: Int J Mol Sci. 2025 Feb 28;26(5):2210. doi: 10.3390/ijms26052210 (PMC11899736; doi:10.3390/ijms26052210)
Supplement: Supplementary file 1 [file ijms-26-02210-s001.zip]

Archive with 1 entries (1 files):
- ijms-3482974-supplementary.pdf
